# Supplementary material for: Overexpression of Cassava MeAnn2 Enhances the Salt and IAA Tolerance of Transgenic Arabidopsis
Source: Plants (Basel). 2021 May 8;10(5):941. doi: 10.3390/plants10050941 (PMC8150822; doi:10.3390/plants10050941)
Supplement: Supplementary file 1 [file plants-10-00941-s001.zip]

Archive with 2 entries (2 files):
- Figure S1-S2.pdf
- Table S1.xlsx
